# Supplementary material for: The Arabic Version of the Mobile App Rating Scale: Development and Validation Study
Source: JMIR Mhealth Uhealth. 2020 Mar 3;8(3):e16956. doi: 10.2196/16956 (PMC7078658; doi:10.2196/16956)
Supplement: Multimedia Appendix 2 [file mhealth_v8i3e16956_app2.xlsx]

## Sheet: Legend
GPlink	Link to the page of the app on Google Play store
GPrating	5-star rating on Google Play store
GPage(yrs)	Age of the app in years (calculated as difference between date of first release and date of last update) - Google Play
GPinstalls	Number of installs of the app (from Google Play)
	10,000 or more
	50,000 or more
	100,000 or more
	500,000 or more
	1,000,000 or more
	5,000,000 or more
	10,000,000 or more
	50,000,000 or more
Type	Free or Freemium
GPprice_submonth	Price of the app for monthly subscription (Google Play)
GPprice_subyear	Price of the app for yearly subscription (Google Play)
iOSrating	5-star rating on Apple App Store
iOSage(yrs)	Age of the app in years (calculated as difference between date of first release and date of last update) - Apple App Store
iOSprice_m($)	Price of the app for monthly subscription (Apple App Store)
iOSprice_y($)	Price of the app for yearly subscription (Apple App Store)
AvgAge(yrs)	Average age of the app (Google Play-Apple App Store)
AvgPriceSub(Month)	Average price of the app for monthly subscription (Google Play-Apple App Store)
AvgRating	Average 5-star rating (Google Play-Apple App Store)

## Sheet: AppList
appID	appname	GPlink	GPrating	GPage(yrs)	GPinstalls	Type	GPprice_submonth	GPprice_subyear	iOSrating	iOSage(yrs)	iOSprice_m($)	iOSprice_y($)	AvgAge(yrs)	AvgPriceSub(Month)	AvgRating
39	وصفات رجيم مجربة بدون نت	https://play.google.com/store/apps/details?id=com.goldencode.rojeem	4.53	0.550685	10000	Free	0	0					0.550685	0	4.53
40	Keto Manager - Keto & Low Carb Diet Tracker	https://play.google.com/store/apps/details?id=com.diet.pixsterstudio.ketodietican	4.58	0.221918	10000	Free	0	0					0.221918	0	4.58
47	رجيم تخسيس 15 كيلوجرام في اسبوع	https://play.google.com/store/apps/details?id=com.masrio.takhses	4.32	1.81644	10000	Free	0	0					1.81644	0	4.32
66	ate food diary: mindful & easy	https://play.google.com/store/apps/details?id=com.youate.android	N/A	N/A	10000	Freemium	4	29.89	4.81	2.46301	7.99	39.99	2.46301	5.995	4.81
83	Healthy Food Diet Plan	https://play.google.com/store/apps/details?id=com.SACoding.SmartAppforDiet	4.85	1.04658	10000	Free	0	0					1.04658	0	4.85
95	زيادة الوزن في اسبوع	https://play.google.com/store/apps/details?id=com.wasafat.lwajn	4.15	0.980822	10000	Free	0	0					0.980822	0	4.15
27	وصفات ريجيم سهلة وسريعة	https://play.google.com/store/apps/details?id=com.dinixe.dietrejeem	4.11	2.61918	50000	Free	0	0					2.61918	0	4.11
28	تخسيس 30 كيلو في شهر بدون نت	https://play.google.com/store/apps/details?id=com.takhsis.tlatin.kilou.month	4.53	1.51781	50000	Free	0	0					1.51781	0	4.53
37	رشاقة - عداد الخطوات و السعرات ومنبه شرب الماء	https://play.google.com/store/apps/details?id=com.madarsoft.fitness	4.55	0.778082	50000	Free	0	0					0.778082	0	4.55
44	Diet Plan for Weight Loss, Fitness Food Plan	https://play.google.com/store/apps/details?id=com.diet.plan.for.weight.loss.fitness.food.plan	4.53	0.509589	50000	Free	0	0					0.509589	0	4.53
46	Health Diet Foods Fitness Help	https://play.google.com/store/apps/details?id=com.medical.guide_health.diet.tips	4.54	3.00822	50000	Freemium	2.16667	23.3333					3.00822	2.16667	4.54
51	السعرات الحرارية	https://play.google.com/store/apps/details?id=com.app.calories	4.29	0.849315	50000	Free	0	0					0.849315	0	4.29
57	منبه السعرات الحرارية	https://play.google.com/store/apps/details?id=com.rommanapps.calories	3.61	1.87397	50000	Free	0	0					1.87397	0	3.61
75	الدايت للجميع | دايت صحي افضل رجيم وصفات دايت	https://play.google.com/store/apps/details?id=com.kordia.takhsesforever	4.56	3.50959	50000	Free	0	0					3.50959	0	4.56
78	Step Counter,Weight loss,Calorie Tracker-Pedometer	https://play.google.com/store/apps/details?id=step.counter.pedometer.calorie.tracker	4.14	0.265753	50000	Free	0	0					0.265753	0	4.14
91	جدول السعرات الحرارية - رجيم	https://play.google.com/store/apps/details?id=com.hdroid.caloriestable	4.33	2.52603	50000	Free	0	0					2.52603	0	4.33
10	دليل الدايت	https://play.google.com/store/apps/details?id=com.newsplash.dietcoach	4.51	4.1863	100000	Free	0	0					4.1863	0	4.51
13	طريقك للوزن المثالي - رجيم صحي	https://play.google.com/store/apps/details?id=com.marwan.mosaed.dietforever	4.64	2.32877	100000	Free	0	0					2.32877	0	4.64
17	نصائح تخفيف الوزن في أسبوع	https://play.google.com/store/apps/details?id=diet.cordova.hellocordova	4.28	4.26849	100000	Free	0	0					4.26849	0	4.28
19	دايت كلينيك - رجيم الوزن المثالي	https://play.google.com/store/apps/details?id=com.arabdietclinic.dc.arabdietclinic	4.74	0.942466	100000	Free	0	0					0.942466	0	4.74
20	حاسبة الدايت - الوزن المثالي كتلة الجسم السعرات	https://play.google.com/store/apps/details?id=com.arabdietclinic.idealcaloriescounter	4.62	0.6	100000	Free	0	0					0.6	0	4.62
22	انقاص الوزن في أسبوع	https://play.google.com/store/apps/details?id=com.womenarab.inawazn	4.67	1.26575	100000	Free	0	0					1.26575	0	4.67
25	زيادة الوزن والطول بدون انترنت	https://play.google.com/store/apps/details?id=com.atlasdata.toro9.ziyadat_lwazn	4.3	3.56164	100000	Free	0	0					3.56164	0	4.3
41	سعراتي - دليل السعرات الحرارية	https://play.google.com/store/apps/details?id=com.digishapes.soraate	3.88	4.08493	100000	Free	0	0					4.08493	0	3.88
49	أسرار زيادة الوزن بسرعة في أسبوع ل جسم مثالي	https://play.google.com/store/apps/details?id=com.dailyguides.weightgainhalva	4.41	2.52877	100000	Free	0	0					2.52877	0	4.41
52	رشاقة -عداد الخطوات و السعرات	https://play.google.com/store/apps/details?id=com.madarsoft.fitness	4.5		100000	Free	0	0	4.6	0.860274	0	0	0.860274	0	4.55
54	Track - Calorie Counter	https://play.google.com/store/apps/details?id=com.nutritionix.nixtrack	4.51	3.29041	100000	Freemium	6	29.3333					3.29041	6	4.51
56	Step Counter - Walking, Lose Weight, Health, Sport	https://play.google.com/store/apps/details?id=com.sudo.den.stepcounter	4.26	0.986301	100000	Free	0	0					0.986301	0	4.26
61	Diet Plan For Weight Loss - GM Diet Plan for Women	https://play.google.com/store/apps/details?id=com.outthinking.dietplanforweightloss	4	0.616438	100000	Free	0	0					0.616438	0	4
68	نظام غذائي صحي	https://play.google.com/store/apps/details?id=com.railsforall.lose	4.2	3.67945	100000	Free	0	0					3.67945	0	4.2
69	تمارين الرجيم و ازالة الكرش	https://play.google.com/store/apps/details?id=com.ionicframework.citation735314	4.28	3.2274	100000	Free	0	0					3.2274	0	4.28
76	Weight Loss 7 Day Diet Plan	https://play.google.com/store/apps/details?id=com.andromo.dev298725.app286747	4.15	5.11781	100000	Free	0	0					5.11781	0	4.15
81	عداد السعرات الحرارية من حميتي	https://play.google.com/store/apps/details?id=com.mdiet.tracker	4.19	4.68493	100000	Free	0	0					4.68493	0	4.19
99	Lose weight: diet and exercises in 30 days	https://play.google.com/store/apps/details?id=com.regime.maigrir	4.43	2.45479	100000	Free	0	0					2.45479	0	4.43
101	ريجيم ال 3 ايام	https://play.google.com/store/apps/details?id=com.awan.regime3days	4.39	0.969863	100000	Free	0	0					0.969863	0	4.39
7	رجيمات - 45 برنامج رجيم	https://play.google.com/store/apps/details?id=cc.hayah.rogemat	4.55	4.48767	500000	Free	0	0					4.48767	0	4.55
8	Step counter & Calorie counter	https://play.google.com/store/apps/details?id=com.divinememorygames.pedometer	4.16	1.43562	500000	Free	0	0					1.43562	0	4.16
35	لو نفسك تخس	https://play.google.com/store/apps/details?id=com.takhsesforever2017	4.89	1.74795	500000	Free	0	0					1.74795	0	4.89
38	Weight Loss Coach - Reduce Body Fat & Lose Weight	https://play.google.com/store/apps/details?id=com.droidinfinity.weightlosscoach	4.29	1.56986	500000	Freemium	1	3.16667					1.56986	1	4.29
64	Cronometer – Nutrition Tracker	https://play.google.com/store/apps/details?id=com.cronometer.android.gold	4.6	N/A	500000	Freemium	3	35.33	4.71	2.90137	5.99	24.99	2.90137	4.495	4.655
89	Macros - Calorie Counter & Meal Planner	https://play.google.com/store/apps/details?id=com.josmantek.macros	4.52	4.39726	500000	Freemium	3.5	45.8333					4.39726	3.5	4.52
5	دليل السعرات الحرارية	https://play.google.com/store/apps/details?id=com.androyal.caloriesguide.ar	4.17	5.88493	1000000	Free	0	0					5.88493	0	4.17
18	Under Armour Record	https://play.google.com/store/apps/details?id=com.ua.record	3.94	4.80274	1000000	Free	0	0	4.42	5.0137	0	0	4.90822	0	4.18
21	iEatBetter: Food Diary	https://play.google.com/store/apps/details?id=com.dailybits.foodjournal	4.15	3.42192	1000000	Freemium	1	50.5					3.42192	1	4.15
24	Calorie Counter - EasyFit free	https://play.google.com/store/apps/details?id=com.marioherzberg.swipeviews_tutorial1	4.72	3.34795	1000000	Free	0	0	5	0.243836	0	0	1.79589	0	4.86
26	Calorie Counter - MyNetDiary, Food Diary Tracker	https://play.google.com/store/apps/details?id=com.fourtechnologies.mynetdiary.ad	4.53	8.73973	1000000	Freemium	5.04333	40.3467	4.69	10.9644	8.99	59.99	9.85205	7.01667	4.61
30	MyPlate Calorie Tracker	https://play.google.com/store/apps/details?id=com.livestrong.tracker	4.58	4.00822	1000000	Freemium	10.044	45.236	4.59	7.42192	9.99	44.99	5.71507	10.017	4.585
42	Health & Fitness Tracker with Calorie Counter	https://play.google.com/store/apps/details?id=com.droidinfinity.healthplus	4.26	4.59178	1000000	Freemium	1	14.3333					4.59178	1	4.26
45	Weight Loss - 10 kg/10 days, Fitness App	https://play.google.com/store/apps/details?id=com.chaudhary21.sunny.a10kg10days_weightloss	4.23	3.02466	1000000	Freemium	4.66667	22.1667					3.02466	4.66667	4.23
48	Calories in food	https://play.google.com/store/apps/details?id=com.food.calories	4.54	3.53699	1000000	Free	0	0	3.35	3.38904	0	0	3.46301	0	3.945
53	Withings Health Mate	https://play.google.com/store/apps/details?id=com.withings.wiscale2	4		1000000	Free	0	0	4.57	7.03014	0	0	7.03014	0	4.285
59	Runtastic Balance Calorie Calculator, Food Tracker	https://play.google.com/store/apps/details?id=com.runtastic.android.balance.lite	4.67	1.72603	1000000	Freemium	29.9333	62.2007					1.72603	29.9333	4.67
63	Weight Track Assistant - Free weight tracker	https://play.google.com/store/apps/details?id=com.ikdong.weight	4.01	5.89589	1000000	Freemium	1.16667	5					5.89589	1.16667	4.01
96	SparkPeople Calorie Tracker	https://play.google.com/store/apps/details?id=com.sparkpeople.androidtracker	4.4	N/A	1000000	Freemium	4.99	29.89	4.62	6.79726	4.99	0	6.79726	4.99	4.51
11	Weight Loss Tracker, BMI	https://play.google.com/store/apps/details?id=de.aktiwir.aktibmi	4.56	4.27671	5000000	Freemium	1	7					4.27671	1	4.56
29	Monitor Your Weight	https://play.google.com/store/apps/details?id=monitoryourweight.bustan.net	4.48	6.99726	5000000	Freemium	1	1	4.65	8.57534	0	0	7.7863	0.5	4.565
34	Lose Weight In 30 Days	https://play.google.com/store/apps/details?id=com.veevapps.loseweightin30days	4.69	2.16438	5000000	Free	0	0					2.16438	0	4.69
3	Step Counter - Pedometer Free & Calorie Counter	https://play.google.com/store/apps/details?id=pedometer.steptracker.calorieburner.stepcounter	4.71	1.96438	10000000	Freemium	2.83333	60.3333					1.96438	2.83333	4.71
4	Lose It! - Calorie Counter	https://play.google.com/store/apps/details?id=com.fitnow.loseit	4.38	7.54247	10000000	Freemium	5	191.667	4.73	10.7068	19.99	99.99	9.12466	12.495	4.555
6	Calorie Counter by FatSecret	https://play.google.com/store/apps/details?id=com.fatsecret.android	4.49	7.56164	10000000	Freemium	7.33333	44.6667	4.68	9.61918	6.49	38.99	8.59041	6.91167	4.585
12	YAZIO Calorie Counter, Nutrition Diary & Diet Plan	https://play.google.com/store/apps/details?id=com.yazio.android	4.58	5.28493	10000000	Freemium	4.26667	40.76	4.63	4.58356	7.99	35.99	4.93425	6.12833	4.605
14	Pedometer, Step Counter & Weight Loss Tracker App	https://play.google.com/store/apps/details?id=cc.pacer.androidapp	4.61	5.85753	10000000	Freemium	1	20.1667	4.87	6.47397	3.99	29.99	6.16575	2.495	4.74
15	Lifesum - Diet Plan, Macro Calculator & Food Diary	https://play.google.com/store/apps/details?id=com.sillens.shapeupclub	4.43	7.6	10000000	Freemium	2.392	56.1667	4.65	11.0082	8.99	44.99	9.30411	5.691	4.54
36	Noom	https://play.google.com/store/apps/details?id=com.wsl.noom	3.4	N/A	10000000	Freemium	1	197	4.63	6.24384	9.99	49.99	6.24384	5.495	4.015
70	HealthifyMe - Diet Plan, Health & Weight Loss	https://play.google.com/store/apps/details?id=com.healthifyme.basic	4.56	6.20274	10000000	Freemium	1	80.3333					6.20274	1	4.56
1	Lose Weight in 30 Days	https://play.google.com/store/apps/details?id=loseweight.weightloss.workout.fitness	4.8	2.0137	50000000	Freemium	4	48	4.88	1.98356	14.99	39.99	1.99863	9.495	4.84
2	Calorie Counter - MyFitnessPal	https://play.google.com/store/apps/details?id=com.myfitnesspal.android	4.6	7.65205	50000000	Freemium	1	50.3333	4.73	9.66301	9.99	49.99	8.65753	5.495	4.665
